# Supplementary material for: Single Nucleotide Polymorphism Microarray Analysis Unveils Copy‐Number Abnormalities and Genetic Heterogeneity in Malaysian Childhood B‐Cell Precursor Acute Lymphoblastic Leukemia
Source: Mol Genet Genomic Med. 2026 Mar 2;14(3):e70182. doi: 10.1002/mgg3.70182 (PMC12953716; doi:10.1002/mgg3.70182)
Supplement: Supplementary file 3 — Table S2: Common gain and loss variants excluded from the analysis. [file MGG3-14-e70182-s002.zip]

Archive with 2 entries (2 files):
- MGG3_70182__author.pdf
- mgg370182-sup-0003-TableS2@Supporting Information Table 2.xlsx
